# Supplementary material for: Physiological and RNA sequencing data of white lupin plants grown under Fe and P deficiency
Source: Data Brief. 2019 May 28;25:104069. doi: 10.1016/j.dib.2019.104069 (PMC6562269; doi:10.1016/j.dib.2019.104069)
Supplement: Supplementary table S1 — Number of differentially modulated transcripts referring to different regions of Venn diagram (Fig. 5) and annotated accordingly to MapMan bin categories (Gmax_189 annotated transcriptome, https://mapman.gabipd.org/). [file mmc2.xlsx]

## Sheet: Sheet7
	Venn diagram regions:	0	2	3	5	9	11	6	7	8	12	13	15	16	17	18	19	20
		-P cluster vs +P+Fe		-Fe cluster vs +P+Fe		-Fe apex vs +P+Fe		-Fe cluster vs +P+Fe, -P cluster vs +P+Fe			-P cluster vs +P+Fe, -Fe apex vs +P+Fe		-Fe cluster vs +P+Fe, -Fe apex vs +P+Fe			-P cluster vs +P+Fe, -Fe cluster vs +P+Fe, -Fe apex vs +P+Fe				Venn diagram regions:	Total number of modulated transcripts:	Modulation	-Fe apex vs +P+Fe	-Fe cluster vs +P+Fe	-P cluster vs +P+Fe			Venn diagram (numbers refer to Venn diagram regions) according with Figure 5 in Venuti et al., 2019
Bin number	Bin description	+	-	+	-	+	-	+	+/-	-	+	+/-	+	+/-	-	+	+/-	-		0	592	upregulated
1	PS	8	1	18	14	0	1	1	0	1	0	0	6	0	1	0	0	0		2	96	downregulated
2	major CHO metabolism	1	0	6	9	0	1	7	0	3	0	0	5	0	2	8	0	0		3	1019	upregulated
3	minor CHO metabolism	1	0	3	9	0	0	1	0	1	0	0	4	0	0	1	0	1		5	2236	downregulated
4	glycolysis	14	0	1	13	1	0	6	1	0	1	0	1	0	2	7	0	0		9	34	upregulated
5	fermentation	3	1	0	0	0	0	1	0	0	0	0	1	0	0	0	0	1		11	18	downregulated
6	gluconeogenesis / glyoxylate cycle	0	0	2	0	0	0	0	0	0	0	0	0	0	0	1	0	0		6	185	upregulated
7	OPP	1	0	1	0	0	0	2	0	0	0	0	0	0	1	4	0	0		7	52	contraregulated
8	TCA / org transformation	2	1	2	14	0	0	1	0	0	0	0	2	0	1	0	0	0		8	385	downregulated
9	mitochondrial electron transport / ATP synthesis	0	0	2	10	0	0	1	0	0	0	0	2	0	0	1	0	0		12	28	upregulated
10	cell wall	13	7	22	59	0	1	5	1	15	0	0	11	0	11	10	0	27		13	4	contraregulated
11	lipid metabolism	18	0	19	44	0	0	2	1	0	0	0	4	0	9	6	0	2		15	570	upregulated
12	N-metabolism	4	0	2	4	0	0	0	0	0	0	0	0	0	2	0	0	0		16	1	contraregulated
13	amino acid metabolism	5	0	15	35	1	0	0	0	3	1	0	8	0	7	3	0	0		17	275	downregulated
14	S-assimilation	0	0	1	0	1	0	0	0	0	0	0	3	0	0	0	0	0		18	262	upregulated
15	metal handling	2	2	1	5	0	0	0	2	2	0	0	7	0	6	3	1	1		19	28	contraregulated
16	secondary metabolism	13	2	19	28	0	0	4	1	0	0	0	9	0	6	5	2	2		20	403	downregulated
17	hormone metabolism	23	1	26	49	3	0	9	5	12	0	0	22	0	9	8	0	13
18	Co-factor and vitamine metabolism	0	0	2	1	0	0	1	0	0	0	0	1	0	1	0	0	0
19	tetrapyrrole synthesis	0	0	3	5	0	1	0	0	0	0	0	1	0	1	1	0	1
20	stress	20	3	22	58	1	1	9	2	8	5	0	11	0	9	11	4	12
21	redox	8	0	6	16	0	1	1	2	3	0	0	2	0	0	2	0	1
22	polyamine metabolism	0	1	1	2	0	0	0	0	0	0	0	0	0	0	0	0	0
23	nucleotide metabolism	7	0	8	30	0	0	1	0	2	0	0	5	0	4	1	0	2
24	Biodegradation of Xenobiotics	0	0	1	0	0	0	0	0	0	0	0	1	0	1	0	0	0
25	C1-metabolism	0	0	1	6	0	0	0	0	0	0	0	2	0	1	0	0	0
26	misc	30	8	51	97	1	0	11	4	25	5	1	46	0	19	22	3	27
27	RNA	77	15	135	267	6	1	22	5	50	3	2	82	0	25	35	1	47
28	DNA	2	0	4	61	0	0	0	1	14	0	0	2	0	3	1	1	21
29	protein	64	7	157	478	0	1	20	1	51	2	0	38	0	49	21	2	39
30	signalling	25	4	61	99	0	0	10	5	23	1	0	32	0	11	6	0	31
31	cell	8	2	18	118	1	0	1	2	33	0	0	6	0	7	4	0	44
33	development	12	3	24	31	2	3	6	1	8	0	0	19	0	4	13	2	15
34	transport	28	9	78	81	1	2	17	1	19	1	1	41	0	8	23	0	16
35	not assigned	155	20	233	539	12	4	37	11	105	7	0	148	1	63	53	7	88
#N/A	Unknown	48	9	74	54	4	1	9	6	7	2	0	48	0	12	12	5	12
	Total number of modulated transcripts:	592	96	1019	2236	34	18	185	52	385	28	4	570	1	275	262	28	403
